# Supplementary material for: Effects of Obesity on Medial Tibiofemoral Cartilage Mechanics in Females—An Exploration Using Musculoskeletal Simulation and Probabilistic Cartilage Failure Modelling
Source: Life (Basel). 2023 Jan 18;13(2):270. doi: 10.3390/life13020270 (PMC9964246; doi:10.3390/life13020270)
Supplement: Supplementary file 1 [file life-13-00270-s001.zip]

Archive with 1 entries (1 files):
- life-2053127-supplementary.pdf
